# Supplementary material for: Binding of Pro-Inflammatory Proteins S100A8 or S100A9 to Amyloid-β Peptide Suppresses Its Fibrillation
Source: Biomolecules. 2025 Mar 17;15(3):431. doi: 10.3390/biom15030431 (PMC11939996; doi:10.3390/biom15030431)
Supplement: Supplementary file 1 [file biomolecules-15-00431-s001.zip]

Archive with 1 entries (1 files):
- biomolecules-3477502-supplementary.pdf
